# Supplementary material for: Feasibility of a Short-Arm Centrifuge for Mouse Hypergravity Experiments
Source: PLoS One. 2015 Jul 29;10(7):e0133981. doi: 10.1371/journal.pone.0133981 (PMC4519191; doi:10.1371/journal.pone.0133981)
Supplement: S1 File — (ZIP) [file pone.0133981.s001.zip]

Archive with 1 entries (1 files):
- Centrifuge-S&L.wmv
